# Supplementary material for: SCDevDB: A Database for Insights Into Single-Cell Gene Expression Profiles During Human Developmental Processes
Source: Front Genet. 2019 Sep 26;10:903. doi: 10.3389/fgene.2019.00903 (PMC6775478; doi:10.3389/fgene.2019.00903)
Supplement: Supplementary file 1 [file Table_1.xlsx]

## Sheet: Supplemental Table S1
## Information of the 24 developmental pathways, 35 developmental stages and 176 cell groups.
Developmental pathways	Developmental stages	Cell groups
Root path All the developmental pathways of the cell types, tissues or organs shared this root path (8 cell types).	Oocyte	Oocyte
	Zygote	Zygote
	2cell	2cell
	4cell	4cell
	8cell	8cell
	16cell	16cell
	Blastocyst	Blastocyst
	hESC	hESC
H1_D0 pathway From root pathway to H0 cell line (9 cell types)	H1_D0	H1_24_wells
		H1_96_wells
H9 cell line pathway From root pathway to H9 cell line (9 cell types)	H9 cell line	H9_24_wells
		H9_96_wells
Neural pathway From root pathway to Neural D80 (17 cell types)	Neural_D12 Neural cells generate from H1 cell line, 12 days after differentiation	Neural_12Dn
		Neural_12Dp
	Neural_D26 Neural cells generate from H1 cell line, 26 days after differentiation	Neural_26Dn
		Neural_26Dp
	Neural_D54 Neural cells generate from H1 cell line, 54 days after differentiation	Neural_54Dn
		Neural_54Dp
	Neural_D80 Neural cells generate from H1 cell line, 80 days after differentiation	Neural_80Dn
		Neural_80Dp
Esophagus pathway From root pathway to esophagus (19 cell types)	Esophagus Origin from human embryos between 6 and 25 weeks (E6w-E25w) of gestation	Esophagus_E6w
		Esophagus_E7w
		Esophagus_E8w
		Esophagus_E9w
		Esophagus_E11w
		Esophagus_E14w
		Esophagus_E16w
		Esophagus_E19w
		Esophagus_E21w
		Esophagus_E24w
		Esophagus_E25w
Large Intestine pathway From root pathway to Large Intestine (19 cell types)	Large Intestine Origin from human embryos between 6 and 25 weeks (E6w-E25w) of gestation	Large_Intestine_E6w
		Large_Intestine_E7w
		Large_Intestine_E8w
		Large_Intestine_E9w
		Large_Intestine_E11w
		Large_Intestine_E14w
		Large_Intestine_E16w
		Large_Intestine_E19w
		Large_Intestine_E21w
		Large_Intestine_E24w
		Large_Intestine_E25w
Small Intestine pathway From root pathway to small Intestine (19 cell types)	Small Intestine Origin from human embryos between 6 and 25 weeks (E6w-E25w) of gestation	Small_Intestine_E6w
		Small_Intestine_E7w
		Small_Intestine_E8w
		Small_Intestine_E9w
		Small_Intestine_E11w
		Small_Intestine_E14w
		Small_Intestine_E16w
		Small_Intestine_E19w
		Small_Intestine_E21w
		Small_Intestine_E24w
		Small_Intestine_E25w
Stomach pathway From root pathway to stomach (19 cell types)	Stomach Origin from human embryos between 6 and 25 weeks (E6w-E25w) of gestation	Stomach_E6w
		Stomach_E7w
		Stomach_E8w
		Stomach_E9w
		Stomach_E11w
		Stomach_E14w
		Stomach_E16w
		Stomach_E19w
		Stomach_E21w
		Stomach_E24w
		Stomach_E25w
Left Atrium pathway From root pathway to left atrium (19 cell types)	Left Atrium Cardiac cells from the left atrium at human embryos, ranging from 5 weeks (E5w) to E25w of gestation	Left_Atrium_E5w
		Left_Atrium_E6w
		Left_Atrium_E7w
		Left_Atrium_E10w
		Left_Atrium_E13w
		Left_Atrium_E15w
		Left_Atrium_E17w
		Left_Atrium_E20w
		Left_Atrium_E22w
		Left_Atrium_E23w
		Left_Atrium_E24w
Left Ventricle pathway From root pathway to left ventricle (19 cell types)	Left Ventricle Cardiac cells from the left ventricle at human embryos, ranging from 5 weeks (E5w) to E25w of gestation	Left_Ventricle_E5w
		Left_Ventricle_E6w
		Left_Ventricle_E7w
		Left_Ventricle_E9w
		Left_Ventricle_E10w
		Left_Ventricle_E13w
		Left_Ventricle_E15w
		Left_Ventricle_E17w
		Left_Ventricle_E20w
		Left_Ventricle_E22w
		Left_Ventricle_E24w
Right atrium pathway From root pathway to right atrium (19 cell types)	Right Atrium Cardiac cells from the right atrium at human embryos, ranging from 5 weeks (E5w) to E25w of gestation	Right_Atrium_E5w
		Right_Atrium_E6w
		Right_Atrium_E7w
		Right_Atrium_E9w
		Right_Atrium_E10w
		Right_Atrium_E13w
		Right_Atrium_E15w
		Right_Atrium_E17w
		Right_Atrium_E20w
		Right_Atrium_E22w
		Right_Atrium_E24w
Right ventricle pathway From root pathway to right ventricle (19 cell types)	Right Ventricle Cardiac cells from the right ventricle at human embryos, ranging from 5 weeks (E5w) to E25w of gestation	Right_Ventricle_E5w
		Right_Ventricle_E6w
		Right_Ventricle_E7w
		Right_Ventricle_E9w
		Right_Ventricle_E10w
		Right_Ventricle_E13w
		Right_Ventricle_E15w
		Right_Ventricle_E17w
		Right_Ventricle_E20w
		Right_Ventricle_E22w
		Right_Ventricle_E24w
Valve pathway From root pathway to valve (33 cell types)	Valve Cardiac cells from the mitral valve (MV), tricuspid valve (TV), aortic valve (AV), pulmonary valve (PV), aorta (AO), pulmonary artery (PO), and interventricular septum (IS) at human embryos, ranging from 17 weeks (E17w）to E25w of gestation.	E17w_AV
		E17w_BVLV
		E17w_PV
		E17w_TV
		E22w_AO
		E22w_AOPO
		E22w_AP
		E22w_AV
		E22w_BT
		E22w_BV
		E22w_IS
		E22w_PO
		E22w_PV
		E22w_TV
		E23w_AO
		E23w_AV
		E23w_BV
		E23w_IS
		E23w_PO
		E23w_PV
		E23w_TV
		E25w_AV_EP
		E25w_BV_PV
		E25w_EP_ED
		E25w_TV_BV
Frontal lobe pathway From root pathway to frontal lobe (21 cell types)	Frontal lobe Origin from human cortex at 22 and 23 weeks postconception (22WF and 23 WF). The brain regions including rostral-middle-frontal (RMF), pars orbitalis (PAO), pars triangulars (PAT), superior frontal (SF), caudal-middle-frontal (CMF), pars opercularis (PO), pre-central (PRC), and frontal lobe (FL).	CMF_22WF
		FL_22WF
		PAO_22WF
		PAT_22WF
		PO_22WF
		PRC_22WF
		RMF_22WF
		SF_22WF
		CMF_23WF
		PAO_23WF
		PAT_23WF
		PO_23WF
		SF_23WF
Inferior surface pathway From root pathway to inferior surface (14 cell types)	Inferior surface Origin from human cortex at 22 and 23 weeks postconception (22WF and 23 WF). The brain regions including insular gyrus (IG), medulla (M), and pons (P).	IG_22WF
		M_22WF
		P_22WF
		IG_23WF
		M_23WF
		P_23WF
Occipital lobe pathway From root pathway to occipital lobe (10 cell types)	Occipital lobe Origin from human lateral occipital (LO) at 22 and 23 weeks postconception (22WF and 23 WF).	LO_22WF
		LO_23WF
Parietal lobe pathway From root pathway to parietal lobe (15 cell types)	Parietal lobe Origin from human cortex at 22 and 23 weeks postconception (22WF and 23 WF). The brain regions including post-central (PC), supra-maginal (SM), superior parietal (SP), inferior parietal (IP), and precuneus (PRECU).	IP_22WF
		PC_22WF
		SM_22WF
		PC_23WF
		PRECU_23WM
		SM_23WF
		SP_23WF
Temporal lobe pathway From root pathway to temporal lobe (16 cell types)	Temporal lobe Origin from human cortex at 22 and 23 weeks postconception (22WF and 23 WF). The brain regions including inferior temporal (IT), middle temporal (MT), superior temporal (ST), bank superior temporal (BST), and fusiform (FFA).	BST_22WF
		FFA_22WF
		IT_22WF
		MT_22WF
		ST_22WF
		FFA_23WF
		MT_23WF
		ST_23WF
CD141 pathway From root pathway to CD141 (9 cell types)	Blood Dendritic cells (DCs) and monocytes (Mono1, Mono2, Mono3) isolated from healthy human blood. The DC population further divides CD141+ or CD1C+ cells, and plasmacytoid DCs (pDCs). DoubleNeg represents cells at the CD141- and CD1C- condition.	CD141
DoubleNeg pathway From root pathway to doubleNeg (9 cell types)		DoubleNeg
CD1C pathway From root pathway to CD1C (9 cell types)		CD1C
Mono1 pathway From root pathway to Mono1 (9 cell types)		Mono1
Mono2pathway From root pathway to Mono2 (9 cell types)		Mono2
Mono3 pathway From root pathway to Mono3 (9 cell types)		Mono3
pDC pathway From root pathway to pDC (9 cell types)		pDC
